# Supplementary material for: Development of the Method for Nusinersen and Its Metabolites Identification in the Serum Samples of Children Treated with Spinraza for Spinal Muscular Atrophy
Source: Int J Mol Sci. 2022 Sep 5;23(17):10166. doi: 10.3390/ijms231710166 (PMC9456300; doi:10.3390/ijms231710166)
Supplement: Supplementary file 1 [file ijms-23-10166-s001.zip]

Archive with 1 entries (1 files):
- ijms-1860396-supplementary.pdf
